# Supplementary material for: Effects of Replacing Inorganic Sources of Copper, Manganese, and Zinc with Different Organic Forms on Mineral Status, Immune Biomarkers, and Lameness of Lactating Cows
Source: Animals (Basel). 2025 Jan 19;15(2):271. doi: 10.3390/ani15020271 (PMC11763283; doi:10.3390/ani15020271)
Supplement: Supplementary file 1 [file animals-15-00271-s001.zip]

Archive with 1 entries (1 files):
- animals-3376466-supplementary.pdf
